# Supplementary material for: Comparison of the Metabolomics of Different Dendrobium Species by UPLC-QTOF-MS
Source: Int J Mol Sci. 2023 Dec 5;24(24):17148. doi: 10.3390/ijms242417148 (PMC10742841; doi:10.3390/ijms242417148)
Supplement: Supplementary file 1 [file ijms-24-17148-s001.zip]

Archive with 2 entries (2 files):
- Figures S1-S3.pdf
- Table S1.xlsx
