# Supplementary material for: Comparison of the Metabolomics of Different Dendrobium Species by UPLC-QTOF-MS
Source: Int J Mol Sci. 2023 Dec 5;24(24):17148. doi: 10.3390/ijms242417148 (PMC10742841; doi:10.3390/ijms242417148)
Supplement: Supplementary file 1 [file ijms-24-17148-s001.zip › Table S1.xlsx]

## Sheet: Sheet1
Number	Retention Time	measured m/z	predicted m/z	Accepted Description	Formula	Adducts (+)	Similarity	Mass Error (ppm)	UV（nm）	secondary fragment ions
1	0.9354	305.322	305.322	Octyl gallate	C15H22O5	M+Na	88.2353	1.3101	273	136.062	187.061	205.071
2	0.94	447.499	447.497	(Z)-(1S,5R)-β-Pin-10-enyl-β-nestoroside	C21H34O10	M+H	87.7795	4.6928	—	205.071
3	0.95	237.275	237.275	Caulophylline	C12H16N2O	M+H	96.1672	0	360	136.062	182.061	205.071
4	2.25	298.397	298.398	N-(3-Oxododecanoyl)homoserine lactone	C16H27NO4	M+H	88.3032	-3.3512	—
5	2.9	413.616	413.613	(9E)-Valenciaxanthin	C27H40O3	M+H	88.0445	8.9456	—	245.066	136.116
6	3.55	261.291	261.293	Linderane	C15H16O4	M+H	90.9931	-7.2715	270	189.056
7	4.58	207.203	207.203	Scoparone	C11H10O4	M+H	91.9798	0.4826	240, 283	176.144
8	4.98833	331.38	331.383	Dendrocandin R	C19H22O5	M+H	91.594	-9.3547	—	187.149	145.101
9	4.99	286.179	286.179	Dihydroartemisinin	C15H24O5	M+H	90.8252	-0.2981	210	280.12
10	5.15	273.263	273.261	Naringenin chalcone	C15H12O5	M+H	92.899	7.319	260	122.149	137.077	151.265	260.385
11	5.22	231.311	231.31	Atractylenolide I	C15H18O2	M+H	90.1317	3.8909	220, 276	120.044
12	5.54	231.311	231.31	Dehydrocostus lactone	C15H18O2	M+H	87.3254	5.1878	290	141.071	147.066	155.067	159.117
13	5.69	326.452	326.451	10-Nitrolinoleic acid	C18H31NO4	M+H	90.939	4.2885	283
14	5.85	251.342	251.342	Nardosinone	C15H22O3	M+H	91.0886	-2.3872	254	145.102	187.149	189.165	205.159
15	5.98	180.222	180.224	Salsolinol	C10H13NO2	M+H	95.6765	-9.4327	266	137.06	151.075	167.071
16	5.99	565.506	565.5	Schaftoside	C26H28O14	M+H	94.6969	10.2564	330
17	6.57895	407.393	407.391	Polyphyllin VI	C20H22O9	M+H	89.3361	5.1548	254	147.761	187.183	380.25
18	6.58	267.34	267.341	4'-Dihydroabscisic acid	C15H22O4	M+H	89.9647	-3.7405	254	26.8929	69.9555	128.051
19	6.6104	433.428	433.428	(-)-dendroresinol	C22H24O9	M+H	92.2414	-1.1536	280	133.102
20	6.75	263.313	263.309	Armexifolin	C15H18O4	M+H	84.0166	15.1913	210
21	6.75	245.291	245.294	Linderalactone	C15H16O3	M+H	92.3444	-9.7842	415
22	6.8	219.342	219.343	Germacrone	C15H22O	M+H	91.8952	-3.6473	218	147.118	165.129	216.177
23	6.81	193.174	193.176	Isoscopoletin	C10H8O4	M+H	95.3751	-7.7649	280
24	6.87	447.413	447.412	Calycosin 7-O-D-Glucopyranoside	C22H22O10	M+H	92.4533	2.4586	—	285.077
25	6.87	447.411	447.412	Trichothecene isoflavone-7-O-beta-D-glucoside	C22H22O10	M+H	87.3411	-2.9056	—
26	6.97	249.323	249.325	Arteannuin	C15H20O3	M+H	93.695	-7.6206	210
27	7.09	243.277	243.278	4-methoxy-9,10-dihydro-phenanthrene-2,5-diol	C15H14O3	M+H	80.594	-2.8774	—	133.101
28	7.19	299.276	299.276	Tanshinone I	C18H12O3	M+Na	92.0382	0.3341	275	184.074	261.222
29	7.53	249.323	249.326	Micheliolide	C15H20O3	M+H	90.0306	-8.8238	277	105.07	145.102	187.149
30	7.74	307.337	307.338	Dendronobilin B	C15H24O5	M+Na	98.1715	-2.603	—
31	7.9597	447.413	447.412	Calycosin-7-O-β-D-glucoside	C22H22O10	M+H	94.744	2.4586	254	437.197
32	8.01	413.482	413.482	Abscisic alcohol 11-glucoside	C21H32O8	M+H	95.0561	0.7255	—
33	8.04	421.372	421.375	Mangiferin	C20H20O10	M+H	89.2556	-7.5942	254	109.568	111.345	259.324
34	8.23125	273.264	273.261	Naringenin chalcone	C15H12O5	M+H	90.9749	13.9061	280
35	8.23888	251.342	251.341	12-Hydroxycurcumenol	C15H22O3	M+H	85.3021	2.7851	254
36	8.26	355.385	355.384	Hydroprotopine	C20H20NO5+	M+H	85.0586	3.3766	254
37	8.32	273.303	273.304	4',7-Dihydroxy-6-methoxyisoflavan	C16H16O4	M+H	77.2119	-3.6589	—	207.066
38	8.34	231.314	231.31	Lindenenol	C15H18O2	M+H	67.7396	16.4282	—
39	8.45	235.343	235.342	Artemisinic acid	C15H22O2	M+H	90.0219	3.3993	257	175.148
40	8.54952	269.29	269.291	Arglabin	C15H18O3	M+Na	92.0324	-4.4561	470
41	8.55	348.212	348.214	6-hydroxynobiline	C16H15BrN2O2	M+H	86.7649	-7.4667	—
42	8.71	233.322	233.326	Isoalantolactone	C15H20O2	M+H	93.3524	-15.0005	260	145.102	187.149	189.165	205.159
43	8.71437	219.344	219.343	α-Cyperone	C15H22O	M+H	89.4404	5.015	254	197.062
44	8.83	370.419	370.419	Allocryptopine	C21H23NO5	M+H	95.1597	-0.5399	415
45	8.91353	265.322	265.325	3-hydroxymethyl-5-(3-hydroxy-propyl)-2-(4-hydroxy-3-methoxyphenyl)-7-methoxybenzodihydrofuran	C15H20O4	M+H	89.9647	-12.0607	—
46	8.95545	397.486	397.483	Isopetasoside	C21H32O7	M+H	87.3411	9.8118	—
47	8.96	201.327	201.327	3,4-Dihydrocadalene	C15H20	M+H	90.0306	0	—	182.962
48	9.29	348.493	348.5	Dictysine	C21H33NO3	M+H	92.7172	-20.0861	240	280.192
49	9.35	269.271	269.272	Formononetin	C16H12O4	M+H	91.2239	-4.4565	302	269.082
50	9.35	431.413	431.413	Ononin	C22H22O9	M+H	97.2767	2.0862	260	242.059	257.082
51	9.35092	397.391	397.395	1-(3-Methylbutanoyl)-6-apiosylglucose	C16H28O11	M+H	96.1527	-8.8074	—	243.035	336.217
52	9.42	341.377	341.378	8-Prenylnaringenin	C20H20O5	M+H	91.3678	-1.7576	—	167.072
53	9.47	219.342	219.343	(+)-Nootkatone	C15H22O	M+H	77.9203	-3.6473	—	189.056
54	9.47383	595.562	595.569	Dimethoxyphenanthrene glucoside	C28H34O14	M+H	89.1782	-12.4251	—	203.143
55	9.49	257.261	257.261	Fimbrial-B	C15H12O4	M+H	96.902	-1.9435	—	131.05
56	9.49	261.291	261.293	Isomeranzin	C15H16O4	M+H	90.0839	-6.8888	284
57	9.53863	543.582	543.581	dioscin	C26H38O12	M+H	88.3556	1.8397	203	283.061
58	9.54	331.382	331.383	Dihydroconiferyl dihydro-p-coumarate	C19H22O5	M+H	89.8351	-3.923	280	313.074
59	9.65	245.291	245.294	Batatasin III	C15H16O3	M+H	93.4929	-9.3765	530	165.091
60	9.67	353.416	353.411	Palmatine	C21H22NO4+	M+H	92.7736	13.016	280
61	9.92	381.483	381.483	[6]-Gingerdiol 3,5-diacetate	C21H32O6	M+H	94.2189	-0.7864	—	206.106	307.213
62	9.92	249.321	249.325	Atractylenolide III	C15H20O3	M+H	92.0809	-15.6422	253	246.185
63	10.4	263.352	263.355	N-Oxysophocarpine	C15H22N2O2	M+H	89.4404	-13.29	220	263.785
64	10.52	577.764	577.769	Diosgenin glucoside	C33H52O8	M+H	93.1105	-9.1732	—	253.169	397.31	415.32	478.141
65	10.5201	413.616	413.613	Valenciachrome	C27H40O3	M+H	92.901	9.1873	—	108.044
66	10.65	167.181	167.182	Paeonol	C9H10O3	M+H	89.2771	-4.1871	210	165.1
67	10.88	235.342	235.342	Aristolone	C15H22O	M+H	92.0809	-0.8498	—	203.143	219.174
68	10.8842	389.375	389.376	Dihydroxyphenanthrene glucoside	C20H20O8	M+H	94.8647	-2.5682	—
69	11.0795	575.756	575.753	(2beta,3alpha,4beta,5beta,25R)-Spirostan-2,3,4-triyl triacetate	C33H50O8	M+H	91.9798	5.5579	—
70	11.0795	204.287	204.288	4-(3-hydroxy-4-methoxyphenethyl)-2,6-dimethoxylphenol	C13H17NO	M+H	89.2592	-5.0908	—	133.101
71	11.08	233.324	233.326	Atractylenolide II	C15H20O2	M+H	91.2239	-7.9288	267	105.077	187.149
72	11.08	251.342	251.342	Piperdial	C15H22O3	M+H	92.405	-2.785	—
73	11.19	301.311	301.314	Farrerol	C17H16O5	M+H	94.2677	-9.9564	355
74	11.84	285.272	285.271	Wogonin	C16H12O5	M+H	95.0198	1.0516	280	270.054
75	12.34	289.301	289.303	Shikonin	C16H16O5	M+H	89.1269	-6.9132	270, 320
76	12.4136	369.342	369.345	12alpha-Hydroxyerosone	C20H16O7	M+H	90.9076	-5.9565	—	293.124
77	12.43	415.623	415.629	Diosgenin	C27H42O3	M+H	89.9807	-12.03	—	253.196	397.31
78	12.53	243.281	243.278	Coelonin	C15H14O3	M+H	93.6402	13.1537	316	145.102	189.165	205.159
79	12.56	285.311	285.314	Flavokawain B	C17H16O4	M+H	89.7114	-10.8652	381
80	12.56	303.329	303.33	Isomucronulatol	C17H18O5	M+H	88.7861	-1.1209	—
81	12.58	385.315	385.319	Catalpol	C15H22O10	M+Na	96.5485	-10.1215	—	165.093
82	12.6166	509.482	509.483	Rheidin B	C30H20O8	M+H	90.7927	-2.1591	—
83	12.62	278.363	278.367	Dinorcapsaicin	C16H23NO3	M+H	85.1184	-12.286	—
84	12.63	481.997	481.991	Dendroflorin	C27H29ClN2O4	M+H	91.2861	11.411	341	137.06
85	12.6394	457.572	457.573	Lucidenolactone	C27H36O6	M+H	93.5836	-3.0596	—
86	12.64	433.426	433.428	Fimbriatone	C22H24O9	M+H	93.7182	-5.3065	—	237.056
87	12.7	314.372	314.375	Dendroxine	C17H25NO3	M+Na	93.0058	-10.1789	—	253.16
88	12.72	265.324	265.325	Abscisic acid	C15H20O4	M+H	86.1957	-1.5076	—	121.101	135.117
89	12.79	271.29	271.288	Medicarpin	C16H14O4	M+H	96.7313	6.635	—	196.053	239.071	256.074
90	13.2	301.273	301.271	Chrysoeriol	C16H12O6	M+H	74.2649	5.9747	—	286.048
91	13.22	258.34	258.336	Coumaperine	C16H19NO2	M+H	91.298	15.8708	—	242.059	257.082
92	13.24	258.335	258.336	Isoelaeocarpine	C16H19NO2	M+H	56.1957	-1.5484	—	256.234
93	13.26	297.37	297.368	Tanshinone IIB	C19H20O3	M+H	83.4863	4.3717	400
94	13.31	373.379	373.377	Isosinensetin	C20H20O7	M+H	93.1105	6.16	270	343.084
95	13.5485	389.632	389.634	3-Hydroxy-1-phenyl-1-eicosanone	C26H44O2	M+H	91.0707	-6.1596	—	270.281
96	13.55	301.319	301.314	Confusarin	C17H16O5	M+H	82.228	15.9302	—
97	13.66	167.179	167.182	o-Veratraldehyde	C9H10O3	M+H	84.9786	-16.1501	—	145.029
98	13.67	151.183	151.182	2-Phenylpropionate	C9H10O2	M+H	52.1527	5.2916	—	119.049	137.059
99	13.78	357.373	357.377	Sauchinone	C20H20O6	M+H	93.3672	-10.0734	—	185.047
100	13.8	245.292	245.294	Batatasin	C15H16O3	M+H	93.2933	-6.9305	—
101	14.22	271.29	271.288	Alpinetin	C16H14O4	M+H	91.3213	6.635	290	270.091
102	14.39	445.613	445.611	1,25-Dihydroxyvitamin D3-26,23-lactone	C27H40O5	M+H	77.9203	3.5906	—	382.296
103	14.44	459.593	459.595	Lucidenic acid A	C27H38O6	M+H	91.4679	-4.5692	254	165.091	426.349
104	14.51	243.237	243.235	Dengibsin	C14H10O4	M+H	84.5389	8.2225	275
105	14.76	469.503	469.504	Jangomolide	C26H28O8	M+H	92.7105	-1.4909	430	285.114
106	15.08	315.299	315.297	Dihydroxy-dimethoxyflavone	C17H14O6	M+H	84.0166	4.4403	—
107	15.26	385.389	385.387	Uralene	C21H20O7	M+H	94.6027	4.9301	—	137.06
108	15.32	493.431	493.437	Aurantio-obtusin β-D-glucoside	C23H24O12	M+H	93.0058	-12.3623	—	447.124	462.11
109	15.3572	605.869	605.865	13'-Carboxy-alpha-tocopherol	C36H60O7	M+H	88.3502	5.4468	—	167.078	181.086
110	15.36	181.209	181.208	Isopropyl 4-Hydroxybenzoate	C10H12O3	M+H	92.6666	1.1037	—	151.075	180.078
111	15.43	200.211	200.213	Dictamnine	C12H9NO2	M+H	89.1782	-12.9862	325
112	15.43	461.295	461.298	Lucidenic acid N	C27H40O6	M+H	91.4062	-8.4544	—	129.058	185.047
113	15.4573	597.904	597.907	2-O-(beta-D-galactopyranosyl-(1->6)-beta-D-galactopyranosyl) 2S,3R-dihydroxyundecanoic acid	C37H66O4	M+Na	91.2861	-5.0175	—	415.32	577.377
114	15.5221	543.578	543.579	1-[4-(4-Methoxyphenyl)-2-butanyl]-3,5-dimethylbenzene	C23H42O14	M+H	83.4863	-1.6557	—
115	15.59	431.626	431.628	Ruscogenin	C27H42O4	M+H	91.6147	-4.1703	—	253.195	271.206	397.31
116	15.5916	269.406	269.401	Pipercitine	C19H24O	M+H	90.1317	18.1885	—
117	15.61	285.271	285.271	Denbinobin	C16H12O5	M+H	88.7861	-0.3505	343	270.055
118	15.87	289.345	289.346	3-methylgigantol	C17H20O4	M+H	87.7864	-3.8017	—
119	15.97	369.341	369.345	12alpha-Hydroxyerosone	C20H16O7	M+H	99.1777	-10.0177	—	359.181	375.107
120	15.97	375.348	375.349	Casticin	C19H18O8	M+H	92.3139	-2.3978	—
121	16.1663	366.557	366.558	(1E)-1-(2-Butyl-4-phenyl-1-cyclohexen-1-yl)-1-penten-3-one	C22H39NO3	M+H	96.1527	-3.0009	340	133.084	244.205
122	16.19	409.583	409.581	Apo-10'-violaxanthal	C27H36O3	M+H	96.5485	4.6389	—	357.103
123	16.1929	297.453	297.454	(3xi,6E)-1,7-Diphenyl-6-hepten-3-ol	C21H28O	M+H	94.2677	-5.379	—
124	16.2	515.529	515.529	Baohuoside I	C27H30O10	M+H	90.7615	0.7759	—	151.075	180.178	319.154	373.074
125	16.21	167.18	167.182	4-Methoxyphenylacetic acid	C9H10O3	M+H	96.902	-8.3741	—	100.956	124.964
126	16.34	381.487	381.485	Levistilide A	C24H28O4	M+H	92.7736	5.5048	—	365.165
127	16.53	415.502	415.499	Clausarinol	C24H30O6	M+H	93.6402	6.7389	270	196.064	219.067
128	16.57	241.262	241.262	Moscatin	C15H12O3	M+H	90.0839	0	—
129	16.57	271.241	271.245	Apigenin	C15H10O5	M+H	70.9325	-15.4842	—	257.082
130	16.57	286.284	286.28	Dehydroanonaine	C17H13NO2	M+Na	96.7313	11.8765	330
131	16.57	413.613	413.613	Calcipotriol	C27H40O3	M+H	92.3888	1.2089	230	152.042	197.062	209.061	226.064
132	16.58	369.387	369.388	Icaritin	C21H20O6	M+H	96.1672	-1.895	—
133	16.7066	548.684	548.695	Paeonenolide F	C28H45N5O6	M+H	94.744	-18.9541	224	415.321
134	17.02	243.277	243.278	lusianthridin	C15H14O3	M+H	63.4548	-2.8774	—	199.06	211.361	225.342	228.126
135	17.19	293.421	293.421	(2'E,4'Z,7'Z,8E)-Colnelenic acid	C18H28O3	M+H	91.5782	0.6816	—
136	17.2	359.351	359.351	Epiberberine	C20H18NO4+	M+Na	96.8332	1.6697	—	132.044	271.098
137	17.2478	231.311	231.31	Hydroxy-tetramethoxybibenzyl	C15H18O2	M+H	93.0692	2.5939	345	378.223
138	17.2517	394.331	394.331	Trimethoxybibenzylglucoside	C21H13O8	M+H	91.298	-0.5072	—
139	17.32	287.457	287.459	Vitamin A	C20H30O	M+H	89.7924	-6.9575	—	242.059
140	17.52	289.341	289.346	Chrysotobibenzyl	C17H20O4	M+H	94.6027	-16.5891	325
141	17.5232	245.294	245.294	3,4’-dihydroxy-5-methoxybibenzyl	C15H16O3	M+H	63.4548	3.2614	—
142	17.61	323.341	323.342	Berberrubine	C19H16NO4+	M+H	93.4929	-2.7834	—	207.068	264.197	282.208	307.085
143	17.669	267.275	267.275	Eremosulphoxinolide A	C15H16O3	M+Na	91.4365	-1.8707	—	127.112
144	17.67	429.613	429.612	Neoruscogenin	C27H40O4	M+H	94.8647	2.3277	345	267.176	269.696	411.29
145	17.71	455.472	455.474	Butyl (S)-3-hydroxybutyrate [arabinosyl-(1->6)-glucoside]	C19H34O12	M+H	88.3502	-4.1715	—
146	17.9644	293.425	293.421	Sarsasapogenin	C18H28O3	M+H	89.7114	12.2691	—
147	18.06	339.402	339.405	Licochalcone C	C21H22O4	M+H	93.0692	-9.7229	225	121.066	253.198
148	18.09	579.784	579.785	Asparagoside A	C33H54O8	M+H	92.899	-1.8973	—	255.212
149	18.15	389.375	389.376	5-Hydroxy-3,3',4',7,8-pentamethoxyflavone	C20H20O8	M+H	93.7182	-2.0032	—	335.212	359.077
150	18.1522	465.576	465.58	5,6-Epoxy-5,6-dihydro-10'-apo-b,y-carotene-3,10'-diol	C24H32O7S	M+H	88.6071	-7.3027	377	253.195
151	18.17	483.562	483.56	Heteroclitin D	C27H30O8	M+H	88.8582	3.7224	—	427.283
152	18.1712	421.42	421.418	Dihydroxy-trimethoxybibenzylglucoside	C21H24O9	M+H	95.3012	4.034	—	207.033
153	18.1715	421.418	421.418	Dihydroxy-tetramethoxybibenzyl glucoside	C21H24O9	M+H	94.6396	1.4238	—
154	18.175	271.242	271.245	Galangin	C15H10O5	M+H	90.1317	-9.9541	—	253.159
155	18.18	193.221	193.219	Ethyl p-hydroxy cinnamate	C11H12O3	M+H	89.3361	9.3158	—	109.102	133.101
156	18.43	468.643	468.648	Buprenorphine	C29H41NO4	M+H	92.3139	-10.4556	—	165.091	428.364
157	18.68	505.442	505.445	Raffinose	C18H32O16	M+H	93.695	-6.3311	249	325.113	343.122
158	18.9955	325.38	325.378	7-hydroxy-9,10-dihydro-1,4-phenanthrenedione	C20H20O4	M+H	97.2767	5.8394	—	253.195	271.205
159	19	389.373	389.376	5-O-Demethylnobiletin	C20H20O8	M+H	88.3556	-7.191	—	192.081
160	19.18	401.472	401.473	Schisandrin B	C23H28O6	M+H	89.8351	-1.7436	254	253.196	366.075
161	19.1832	421.42	421.418	Hydroxy-methoxybibenzylidene diglucoside	C21H24O9	M+H	92.1527	4.5086	—	313.275
162	19.1832	421.413	421.418	Dihydroxy-pentamethoxybibenzylglucoside	C21H24O9	M+H	93.4929	-10.4409	—	294.208
163	19.32	545.599	545.6	Dendronophenol A	C32H32O8	M+H	94.0213	-0.3666	220	271.098	391.154
164	19.6396	388.416	388.411	Methoxybibenzylglucoside	C21H23O7	M+H	85.1184	12.1006	—	253.195	271.205
165	19.6396	437.413	437.417	Dihydroxy-methoxybibenzylidene diglucoside	C21H24O10	M+H	93.5836	-9.6018	—	264.269	306.28
166	19.64	355.355	355.356	Pterostilbene (116)+OH+SO3	C16H18O7S	M+H	93.0058	-1.6884	—	303.05
167	19.8083	409.403	409.407	Trihydroxy-heptamethoxybibenzyl glucoside	C20H24O9	M+H	89.1269	-9.526	—	121.066	253.198
168	19.8693	437.416	437.417	Trihydroxy-methoxybibenzylidene diglucoside	C21H24O10	M+H	92.3888	-3.2006	—	337.275	425.177
169	19.8693	421.42	421.418	Tetrahydroxy-tetramethoxybibenzyl	C21H24O9	M+H	95.0549	5.6951	—	241.087
170	19.8693	181.207	181.208	Isopropyl 4-Hydroxybenzoate	C10H12O3	M+H	92.405	-10.4852	—	152.062
171	19.98	359.351	359.35	Gardenin B	C19H18O7	M+H	92.7172	3.3394	—	297.076
172	19.9808	414.361	414.362	Pentahydroxy-methoxybibenzyl glucoside	C21H17O9	M+H	91.4365	-3.1374	—	329.069
173	19.9808	515.419	515.419	Aurantio-obtusin β-D-glucoside	C23H24O12	M+Na	88.3502	-0.388	—
174	20.06	443.6	443.596	Muzanzagenin	C27H38O5	M+H	91.594	10.1444	—	179.036
175	20.0646	219.298	219.299	Tetrahydroxy-methoxybibenzyl	C14H18O2	M+H	70.9325	-8.664	—
176	20.0646	215.268	215.268	Pentahydroxy-dimethoxybibenzyl glucoside	C14H14O2	M+H	97.2341	1.3936	—
177	20.0684	315.299	315.296	Tetrahydroxy-methoxybibenzylglucoside	C14H18O8	M+H	92.7105	10.7835	—	274.257
178	20.0684	399.372	399.371	Pentahydroxy-trimethoxybibenzylglucoside	C21H18O8	M+H	89.7114	3.2551	—	219.067
179	20.11	449.643	449.643	Porrigenin A	C27H44O5	M+H	94.8647	0.2224	—	265.32
180	20.1495	267.342	267.341	5-Methyl 1-(2,2,4,4-tetramethyl-3-pentanyl) 2-methyl-4-(2-naphthylmethyl)-2,3-pentadienedioate	C15H22O4	M+H	97.2341	3.3665	—
181	20.2	407.353	407.348	Lancerin	C19H18O10	M+H	92.6666	12.7655	—	152.065
182	20.57	313.452	313.454	Guggulsterone	C21H28O2	M+H	91.0886	-4.7854	310
183	20.5744	243.278	243.278	3-{[(4-Chlorophenyl)amino](3,4,5-trimethoxyphenyl)methyl}-3-ethyl-1-methyl-1,3-dihydro-2H-indol-2-one	C15H14O3	M+H	89.7924	-1.2332	—	128.064
184	20.62	431.623	431.628	Hecogenin	C27H42O4	M+H	91.4679	-10.889	—	253.197	413.308
185	20.644	287.289	287.287	Licochalcone B	C16H14O5	M+H	95.3012	5.5693	—	141.071	159.117
186	20.73	479.497	479.5	Denthyrsinol	C30H22O6	M+H	94.2189	-5.8394	—	253.16	478.143
187	21.3	285.313	285.314	Phenethyl caffeate	C17H16O4	M+H	92.901	-3.5049	—	323.055
188	21.3	415.456	415.456	Heteroflavanone C	C23H26O7	M+H	95.0198	0.4814	254
189	21.44	291.408	291.405	(9Z,11E,13E,15Z)-4-oxo-9,11,13,15-octadecatetraenoic acid	C18H26O3	M+H	93.3672	9.2655	—	165.091
190	21.79	271.29	271.288	Retrochalcone	C16H14O4	M+H	89.9807	6.635	—	240.046	255.068
191	21.84	423.478	423.478	Mulberrin	C25H26O6	M+H	91.3213	-0.4723	—	264.197
192	22.06	369.385	369.388	Isoanhydroicaritin	C21H20O6	M+H	91.0707	-8.1215	—	151.075	180.078	319.154
193	22.3726	856.023	856.025	Ophiopogonin C'	C44H70O16	M+H	82.228	-1.7523	276	206.886	290.849	442.8
194	22.4374	271.461	271.46	II-R1-glu(1-2)fuc-	C20H30	M+H	84.9786	3.6838	—	270.055
195	22.5034	415.341	415.345	Caryoptosidic acid	C16H24O11	M+Na	90.9076	-10.1121	310	177.06	216.071	381.07
196	22.51	193.175	193.176	6,7-dihydroxy-4-methyl coumarin	C10H8O4	M+H	90.7927	-4.659	—	135.073	149.523	177.023
197	22.5146	278.362	278.367	Chrysotoxin	C16H23NO3	M+H	84.5389	-15.4473	—	527.158
198	22.6841	593.762	593.768	Agavoside A	C33H52O9	M+H	93.2933	-10.947	210
199	22.9167	451.524	451.528	Hydroxyphenanthrene glucoside	C21H38O10	M+H	90.9931	-8.4159	—	271.206	397.311	415.32
200	22.93	395.595	395.597	7,8-Dehydro-beta-micropteroxanthin	C27H38O2	M+H	95.0561	-5.0556	270	313.28
201	23.73	279.433	279.438	α-Linolenic acid	C18H30O2	M+H	93.3524	-16.8195	—
202	23.7333	723.912	723.91	1,1,2,3,3-Pentamethylindane	C39H62O12	M+H	89.2592	2.7628	—
203	23.84	483.532	483.532	Phochinenin G	C30H26O6	M+H	56.1957	0.2068	—	121.066	253.198
204	24.25	417.512	417.515	Schisandrin A	C24H32O6	M+H	91.4062	-6.9459	205	294.115	322.108	323.116	338.184
205	24.29	417.321	417.321	Daphnoretine Acetate	C21H14O8	M+Na	91.6147	-0.2396	—	184.044
206	24.29	393.532	393.538	Methyl (9Z)-6'-oxo-6,5'-diapo-6-carotenoate	C26H32O3	M+H	87.7864	-15.2463	—	267.174
207	24.41	357.543	357.548	Stearoyllactic acid	C21H40O4	M+H	88.6071	-13.4248	203, 250	177.055
208	24.82	349.527	349.527	Tridecyl phloretate	C22H36O3	M+H	88.8582	0.5722	—	179.145
209	25.11	163.154	163.15	7-Hydroxycoumarin	C9H6O3	M+H	94.6969	23.9044	—	127.039	145.05
210	25.39	295.432	295.437	Sterebin D	C18H30O3	M+H	95.3751	-15.5702	—
211	25.4899	433.43	433.428	Dimethoxyphenanthrene glucoside	C22H24O9	M+H	98.1715	2.7686	—	280.219
212	25.49	423.452	423.455	Melleolide	C23H28O6	M+Na	89.9647	-6.14	320	292.191
213	26.1	177.176	177.177	4-Methylumbelliferone	C10H8O3	M+H	87.3411	-5.0797	—
214	26.72	345.472	345.477	Aprindine	C22H30N2	M+Na	90.0306	-13.0255	—
215	27.1193	451.524	451.528	Pentahydroxy-trimethoxybibenzyl	C21H38O10	M+H	91.2239	-9.9662	—
216	27.12	425.64	425.643	（+）-δ-Tocopherol	C27H46O2	M+Na	77.9203	-5.1687	—	172.118	203.111
217	27.4681	297.325	297.324	Dihydroxyphenanthrene glucoside	C15H20O6	M+H	89.1782	6.054	225
218	27.47	289.474	289.475	Abietinol	C20H32O	M+H	96.902	-5.5272	—
219	27.81	347.513	347.512	Volemolide	C22H34O3	M+H	90.0839	3.1654	—	127.039	145.05
220	27.89	439.366	439.368	Daidzin	C21H20O9	M+Na	91.5782	-4.552	—	193.123
221	28.51	493.674	493.674	18 β-Glycyrrhetintic Acid	C30H46O4	M+Na	74.2649	0	—	253.198	271.207	413.306
222	28.5144	217.328	217.327	3-(4-Phenylbutyl)cyclopentanone	C15H20O	M+H	93.2933	5.0615	—	184.057
223	28.52	413.653	413.656	Portensterol	C28H44O2	M+H	91.3213	-5.5602	—	331.082
224	28.84	288.458	288.459	Retinol	C20H30O	M+H	77.9203	-4.16	254	192.876	278.532
225	28.8402	288.412	288.412	Dihydrocaffeoyl spermidine	C14H27N3O3	M+H	91.3678	2.0804	—	111.135	166.076	194.994
226	29.49	267.382	267.385	(3xi,6E)-1,7-Diphenyl-6-hepten-3-ol	C19H22O	M+H	91.4679	-13.4637	—
227	29.5	153.153	153.155	Acetophenone	C8H8O3	M+H	91.0707	-16.9762	—	121.064
228	29.69	389.593	389.591	Methyl 2-(10-heptadecenyl)-6-hydroxybenzoate	C25H40O3	M+H	82.228	4.8769	322, 355, 378	103.053
229	29.695	217.324	217.327	Dendroside G	C15H20O	M+H	90.0306	-13.8041	—
230	30.1895	257.263	257.261	Curcumenol	C15H12O4	M+H	84.9786	6.6081	—	152.065
231	30.37	455.327	455.327	Vitexin	C21H20O10	M+Na	90.939	-0.4392	—	322.145	350.139
232	30.8375	375.433	375.435	(-)-(1R,2S,3R,4S,5R,6S,9S,11R)-11-carboxymethyldendrobine	C21H26O6	M+H	95.6765	-6.9253	—
233	30.84	473.704	473.708	Echinocystic acid	C30H48O4	M+H	95.3751	-8.444	—	367.286
234	30.89	443.684	443.682	Camellenodiol	C29H46O3	M+H	92.4533	4.7331	215	165.092
235	30.94	605.862	605.865	Ginsenoside Rh3	C36H60O7	M+H	98.1715	-4.9516	363	277.218
236	30.99	653.584	653.583	Mudanpioside J	C31H34O14	M+Na	94.744	1.989	—	253.159	577.374
237	31.13	461.694	461.697	13'-Carboxy-alpha-tocopherol	C29H48O4	M+H	93.0383	-7.1475	—
238	31.37	443.353	443.355	Sesamoside	C17H24O12	M+Na	89.2556	-4.7366	—	165.091	403.286
239	31.43	166.173	166.174	4-( 3-hydroxyphenyl) -2-butanone	C9H10O3	M+H	96.7313	-4.8142	203	283.368
240	31.64	477.701	477.696	Homodolichosterone	C29H48O5	M+H	72.1527	10.0482	—	283.265
241	31.78	597.905	597.907	Montecristin	C37H66O4	M+Na	83.4863	-4.1813	252	147.118	256.265	351.289
242	32.0562	565.592	565.592	Benzo[a]pyrene-7,8-dione	C40H20O4	M+H	93.3672	0.3536	250
